# Supplementary material for: Expansivity of Fused Quartz Glass Measured Within 6 × 10−10 K−1
Source: Int J Thermophys. Author manuscript; Available in PMC 2024 Oct 4. (PMC11450646; doi:10.1007/s10765-024-03422-3)
Supplement: supp-ijt-cte [file NIHMS2022406-supplement-supp-ijt-cte.zip]

Archive with 6 entries (6 files):
- apparatus-photo.pdf
- cteresults.py
- licensing.txt
- LTdata-set1-fp333-fp152.csv
- LTdata-set1-fp333-fp152potted.csv
- LTdata-set1-fp333-fp154.csv
