# Supplementary material for: Expansivity of Fused Quartz Glass Measured Within 6 × 10−10 K−1
Source: Int J Thermophys. Author manuscript; Available in PMC 2024 Oct 4. (PMC11450646; doi:10.1007/s10765-024-03422-3)
Supplement: supp-ijt-cte [file NIHMS2022406-supplement-supp-ijt-cte.zip › cteresults.py]

"""
Script to produce Fig. 3 in the article:
    "Expansivity of fused quartz glass measured within 6 x 10^-10 /K$"

The script uses experimental data in the files:
"LTdata-set1-fp333-fp152.csv"
"LTdata-set2-fp333-fp152potted.csv"
"LTdata-set3-fp333-fp154.csv"

The script includes literature data on CTE and sources.


Patrick Egan, egan@nist.gov
August-December 2020
"""

import numpy as np
import pandas as pd
import matplotlib.pyplot as plt
from matplotlib import gridspec
from scipy.optimize import curve_fit


T = 273.15 + np.linspace(-10, 40, 1001)
Tref = 293.15


# Bennett, S. J.
# An absolute interferometric dilatometer
# Journal of Physics E: Scientific Instruments, 1977, 10, 525-530
# https://doi.org/10.1088%2F0022-3735%2F10%2F5%2F030
def bennettI(T):
    Tbennett = np.linspace(293, 313, 100)
    bennettIcoeff = [37.23, 0.1256, -2.949e-4, 2.251e-7]
    return 1e-2*np.polyval(bennettIcoeff[::-1], Tbennett-273.15)
def bennettIII(T):
    Tbennett = np.linspace(293, 313, 100)
    bennettIIIcoeff = [51.53, 0.0819, -2.404e-4, 1.789e-7]
    return 1e-2*np.polyval(bennettIIIcoeff[::-1], Tbennett-273.15)
    


# Hahn TA, Kirby RK (1972)
# Thermal expansion of fused silica from 80 to 1000 K - standard reference material 739.
# AIP Conference Proceedings 3(1):13–24.
# https://doi.org/10.1063/1.2948551
def hahn1972(T):
    hahnL = -1.416 + 9.581e-3*T[:750] - 5.991e-6*T[:750]**2 - 1.564e-8*T[:750]**3
    hahnH = -.8218 + 7.606e-3*T[750:] - 1.266e-5*T[750:]**2 + 6.487e-9*T[750:]**3
    return np.concatenate((hahnL, hahnH), axis=None)


# Drotning, W. D.
# A laser interferometric dilatometer for low-expansion materials 
# International Journal of Thermophysics, 1988, 9, 849-860
# https://doi.org/10.1007/BF00503250
def drotning1988(T):
    drotningcoeff = [-15.952, 0.1148, -1.516e-4, -8.2008e-9]
    return 1e-1*np.polyval(drotningcoeff[::-1],T)


# Birch, K. P.
# An automatic absolute interferometric dilatometer 
# Journal of Physics E: Scientific Instruments, 1987, 20, 1387-1392
# https://doi.org/10.1088%2F0022-3735%2F20%2F11%2F017
def birch1987(T):
    birchcoeff = [4.614, 0.02349, 1.0564e-4, -2.419e-6]
    return 1e-1*np.polyval(birchcoeff[::-1], T-273.15)


# Okaji M, Yamada N, Nara K, Kato H (1995)
# Laser interferometric dilatometer at low temperatures: application to fused silica SRM 739.
# Cryogenics 35(12):887–891.
# https://doi.org/10.1016/0011-2275(95)96887-R
def okaji1995(T):
    a = -4.22
    b = 35.5
    c = .355
    d = 1.253
    e = 535
    return a*(b/T)**c * np.exp(b/T)/(np.exp(b/T)+1)**2 + d*(e/T)**2 * np.exp(e/T)/(np.exp(e/T)-1)**2


# Wang H, Yamada N, Okaji M (1999)
# Precise dilatometric measurements of silica glasses. Netsu Bussei 13(1):17–22.
# https://doi.org/10.2963/jjtp.13.17
def wang739(T):
    a = 0.40707
    b = 0.0031158
    c = -2.6262e-5
    d = 1.6649e-7
    return a + b*T + c*T**2 + d*T**3
def wang1999(T):
    a0 = 1e-1*np.array([3.856, 3.8215, 3.83358, 3.7624, 3.7294, 3.4496, 3.7117])
    a1 = 1e-3*np.array([2.4333, 2.8927, 2.2873, 3.0226, 2.7111, 3.1785, 3.1705])
    a2 = 1e-6*np.array([11.034, -5.2537, -3.233, -15.871, 8.4234, -4.538, -13.349])
    a3 = 1e-7*np.array([-3.0295, -0.74026, -1.6014, 1.0672, -2.8786, -0.78918, 0.1971])
    return np.outer(a0, np.ones(1001)) + np.outer(a1, (T-273.15)) + np.outer(a2, (T-273.15)**2) + np.outer(a3, (T-273.15)**3)


# Berthold, J. W. & Jacobs, S. F.
# Ultraprecise thermal expansion measurements of seven low expansion materials 
# Applied Optics, 1976, 15, 2344-2347
# https://doi.org/10.1364/AO.15.002344
def berthold1976(T):
    # alpha(t) extracted from Berthold1976 Fig 1 with WebPlotDigitizer
    bertholdFig1 = np.array([ [-9.471, 43.211], [-2.890, 44.510], [3.699, 46.391], [9.683, 47.643], [15.672, 49.264], [22.250, 50.316], [29.340, 51.421], [35.409, 52.713], [41.474, 53.672] ])
    bertholdcoeff = np.polyfit(bertholdFig1[:,0], bertholdFig1[:,1]*1e-2, 2)
    return np.polyval(bertholdcoeff, T-273.15)


# Jacobs, S. F.; Shough, D. & Connors, C.
# Thermal expansion uniformity of materials for large telescope mirrors 
# Applied Optics, 1984, 23, 4237-4244
# https://doi.org/10.1364/AO.23.004237
def jacobs1984(T):
    # alpha(T) extracted from Jacobs1984 Fig 1 with WebPlotDigitizer
    jacobsFig1 = np.array([ [256.425, 30.894], [263.596, 33.393],  [270.860, 34.990], [275.906, 37.805], [282.727, 39.111], [289.904, 40.961], [297.082, 42.634], [304.260, 44.307], [309.049, 44.911] ])
    jacobscoeff = np.polyfit(jacobsFig1[:,0]-273.15, jacobsFig1[:,1]*1e-2, 2)
    return np.polyval(jacobscoeff, T-273.15)


# measurement data

colnames=['t90', 'u_t90', 'L333', 'u_L333', 'L152', 'u_L152', 'dnu333', 'dnu152']
run1 = pd.read_csv('LTdata-set1-fp333-fp152.csv', skiprows=13, names=colnames)
colnames=['t90', 'u_t90', 'L333Repeat1', 'u_L333Repeat1', 'L152Potted', 'u_L152Potted', 'dnu333Repeat1', 'dnu152Potted']
run2 = pd.read_csv('LTdata-set1-fp333-fp152potted.csv', skiprows=14, names=colnames)
colnames=['t90', 'u_t90', 'L333Repeat2', 'u_L333Repeat1', 'L154', 'u_L154', 'dnu333Repeat2', 'dnu154']
run3 = pd.read_csv('LTdata-set1-fp333-fp154.csv', skiprows=13, names=colnames)


def poly3(T, *p):
    return p[0] + p[1]*(T-Tref) + (p[2]/2)*(T-Tref)**2 + (p[3]/3)*(T-Tref)**3
pguess = np.array([1, 4.0e-7, 3.0e-9, -1.27e-11])
popt333, pcov333 = curve_fit(poly3, run1.t90+273.15, run1.L333/run1.L333[7], p0=pguess)
popt152, pcov152 = curve_fit(poly3, run1.t90+273.15, run1.L152/run1.L152[7], p0=pguess)
popt333Repeat1, pcov = curve_fit(poly3, run2.t90+273.15, run2.L333Repeat1/run2.L333Repeat1[7], p0=pguess)
popt152Potted, pcov = curve_fit(poly3, run2.t90+273.15, run2.L152Potted/run2.L152Potted[7], p0=pguess)
popt333Repeat2, pcov = curve_fit(poly3, run3.t90+273.15, run3.L333Repeat2/run3.L333Repeat2[7], p0=pguess)
popt154, pcov154 = curve_fit(poly3, run3.t90+273.15, run3.L154/run3.L154[7], p0=pguess)

print("RMSE 333_0: ", "{:0.2e}".format(np.sqrt(np.mean((run1.L333/run1.L333[7]-poly3(run1.t90+273.15, *popt333))**2))))
print("RMSE 152: ", "{:0.2e}".format(np.sqrt(np.mean((run1.L152/run1.L152[7]-poly3(run1.t90+273.15, *popt152))**2))))
print("RMSE 333_1: ", "{:0.2e}".format(np.sqrt(np.mean((run2.L333Repeat1/run2.L333Repeat1[7]-poly3(run2.t90+273.15, *popt333Repeat1))**2))))
print("RMSE 152-potted: ", "{:0.2e}".format(np.sqrt(np.mean((run2.L152Potted/run2.L152Potted[7]-poly3(run2.t90+273.15, *popt152Potted))**2))))
print("RMSE 333_2: ", "{:0.2e}".format(np.sqrt(np.mean((run3.L333Repeat2/run3.L333Repeat2[7]-poly3(run3.t90+273.15, *popt333Repeat2))**2))))
print("RMSE 154: ", "{:0.2e}".format(np.sqrt(np.mean((run3.L154/run3.L154[7]-poly3(run3.t90+273.15, *popt154))**2))))
print("fit coefficients: ", ["{:0.5e}".format(i) for i in (popt333+popt152)/2][1:])
print("statistical error on coefficients: ", ["{:0.1e}".format(i) for i in np.sqrt(np.diag(pcov333))][1:])

def alpha333(T):
    return popt333[1] + popt333[2]*(T-Tref) + popt333[3]*(T-Tref)**2

def alpha152(T):
    return popt152[1] + popt152[2]*(T-Tref) + popt152[3]*(T-Tref)**2


fig = plt.figure(figsize=(8, 6.4))
gs = gridspec.GridSpec(13,2)
gs.update(hspace=0.5)
gs.update(wspace=0.05)

ax0 = plt.subplot(gs[0:5,0])
ax0.plot(run1.t90+273.15, 1e6*(run1.L333/run1.L333[7] - 1),'o', label=r'FP$_{333}^{\rm{Type-I}}$')
ax0.plot(run1.t90+273.15, 1e6*(run1.L152/run1.L152[7] - 1)+3,'s', label=r'FP$_{152}^{\rm{Type-I}}$')
ax0.plot(run2.t90+273.15, 1e6*(run2.L152Potted/run2.L152Potted[7] - 1)-3,'^', label=r'FP$_{152}^{\rm{potted}}$')
ax0.plot(run1.t90+273.15, 1e6*(poly3(run1.t90+273.15, *popt333)/poly3(run1.t90+273.15, *popt333)[7] - 1), '--', linewidth=2, color='tab:gray', label=r'cubic')
ax0.set_xlabel(r'temperature, $T_{90}\ /\rm{K}$')
ax0.set_ylabel(r'$\dfrac{L(T)}{L_{\rm{ref}}} - 1\ /(10^{-6})$')
ax0.legend(loc='upper left')
ax0.annotate(r'a.', xy=(.02, .82), xycoords='figure fraction', fontsize=18)
ax0.xaxis.set_label_position("top")
ax0.xaxis.tick_top()


ax1 = plt.subplot(gs[5:8,0])
ax1.plot(run1.t90+273.15, 1e10*(run1.L333/run1.L333[7] - poly3(run1.t90+273.15, *popt333)),'o', label=r'FP$_{333}^{\rm{Type-I}}$')
ax1.plot(run1.t90+273.15, 1e10*(run1.L152/run1.L152[7] - poly3(run1.t90+273.15, *popt152)),'s', label=r'FP$_{152}^{\rm{Type-I}}$')
ax1.plot(run2.t90+273.15, 1e10*(run2.L152Potted/run2.L152Potted[7] - poly3(run2.t90+273.15, *popt152Potted)),'^', label=r'FP$_{152}^{\rm{potted}}$')
ax1.axes.xaxis.set_ticklabels([])
ax1.set_ylabel(r'residuals $/(10^{-10})$')
ax1.xaxis.set_ticks_position('both')
ax1.annotate(r'b.', xy=(.02, .50), xycoords='figure fraction', fontsize=18)
ax1.xaxis.set_ticks_position('both')


ax2 = plt.subplot(gs[8:13,0])
ax2.plot(run1.t90+273.15, run1.dnu333 - run1.dnu152, 
          'x', color='tab:red', markersize=7, markeredgewidth=3, 
          label=r'FP$_{333}^{\rm{Type-I}}$ \& FP$_{152}^{\rm{Type-I}}$')
ax2.plot(run2.t90+273.15, run2.dnu333Repeat1 - run2.dnu152Potted, 
          '+', color='tab:purple', markersize=9, markeredgewidth=3,  
          label=r'FP$_{333}^{\rm{Type-I}}$ \& FP$_{152}^{\rm{potted}}$')
ax2.plot(run3.t90+273.15, run3.dnu333Repeat2 - run3.dnu154, 
          '1', color='tab:brown', markersize=10, markeredgewidth=3, 
          label=r'FP$_{333}^{\rm{Type-I}}$ \& FP$_{154}^{\rm{Type-I}}$')
ax2.set_xlabel(r'temperature, $T_{90}\ /\rm{K}$')
ax2.set_ylabel(r'test of Eq. (3) $/\rm{MHz}$')
ax2.legend(loc='lower right')
ax2.annotate(r'c.', xy=(.02, .33), xycoords='figure fraction', fontsize=18)


ax3 = plt.subplot(gs[3:10,1])
ax3.plot(T, 1e6*(alpha152(T) + alpha333(T))/2, '-', linewidth=3, label='this work, Type-I')
ax3.plot(T, hahn1972(T), '--', linewidth=3, label='Ref. [4], SRM 739')
ax3.plot(T, drotning1988(T), dashes=[3, 1, 1, 1, 1, 1, 1, 1], linewidth=3, label='Ref. [15], SRM 739')
ax3.plot(T, okaji1995(T), ':', linewidth=3, label='Ref. [16], SRM 739')
ax3.plot(T, jacobs1984(T), dashes=[2,1,2,4], linewidth=3, label='Ref. [13], Type-I')
ax3.plot(T, birch1987(T), dashes=[4,1,1,1], linewidth=3, label='Ref. [14], Type-III')
ax3.fill_between(T, np.min(wang1999(T), 0), np.max(wang1999(T), 0), where=np.max(wang1999(T), 0) >= np.min(wang1999(T), 0),
                  facecolor='tab:olive', label='Ref. [8], Type-I, II, III', alpha=0.5)
ax3.legend(loc='lower right', fontsize=8, handlelength=3.7)
ax3.yaxis.set_label_position("right")
ax3.yaxis.tick_right()
ax3.set_xlabel(r'temperature, $T_{90}\ /\rm{K}$')
ax3.set_ylabel(r'instantaneous CTE, $\alpha(T)\ /(10^{-6}\ \rm{K}^{-1})$')
ax3.xaxis.set_ticks_position('both')
ax3.yaxis.set_ticks_position('both')
ax3.annotate(r'd.', xy=(.93, .68), xycoords='figure fraction', fontsize=18)

plt.show()

# plt.savefig("fig-cteresults.pdf", bbox_inches="tight", pad_inches=0)
