# Supplementary material for: Expansivity of Fused Quartz Glass Measured Within 6 × 10−10 K−1
Source: Int J Thermophys. Author manuscript; Available in PMC 2024 Oct 4. (PMC11450646; doi:10.1007/s10765-024-03422-3)
Supplement: supp-ijt-cte [file NIHMS2022406-supplement-supp-ijt-cte.zip › LTdata-set1-fp333-fp152.csv]

CTE measurement set 1: FP_333 and FP_152 are both made from Type-I fused quartz
glass tubes with Type-III fused silica glass mirror substrates.
column 0:	average ITS-90 temperature of aluminum suspension enclosures	/degC
column 1:	standard uncertainty of temperature	/degC
column 2:	length of 333 mm tube spacer	/m
column 3:	standard uncertainty of 333 mm tube spacer length	/pm
column 4:	length of 152 mm tube spacer	/m
column 5:	standard uncertainty of 152 mm tube spacer length	/pm
column 6:	change in resonance frequency of 333 mm FP cavity	/MHz
column 7:	change in resonance frequency of 152 mm FP cavity	/MHz
39.9629	0.0014	0.333326647576	99	0.151517186586	81	-4013.249	-4117.229
34.9740	0.0014	0.333325908502	99	0.151516842137	81	-2963.116	-3040.541
30.9814	0.0014	0.333325332700	99	0.151516573671	81	-2144.971	-2201.364
29.9768	0.0014	0.333325190051	99	0.151516507149	81	-1942.285	-1993.427
28.9802	0.0014	0.333325049434	99	0.151516441591	81	-1742.485	-1788.503
24.9774	0.0014	0.333324494180	99	0.151516182580	81	-953.538	-978.882
20.9782	0.0014	0.333323954815	99	0.151515930912	81	-187.165	-192.211
19.9833	0.0013	0.333323823090	99	0.151515869421	81	0.000	0.000
18.9886	0.0013	0.333323692369	99	0.151515808412	81	185.738	190.705
14.9779	0.0013	0.333323175635	99	0.151515567151	81	919.953	944.845
9.9841	0.0013	0.333322555908	99	0.151515277659	81	1800.511	1849.745
4.9854	0.0013	0.333321962757	99	0.151515000397	81	2643.304	2716.418
0.9765	0.0013	0.333321507479	99	0.151514787443	81	3290.200	3382.074
-0.0161	0.0013	0.333321397608	99	0.151514736010	81	3446.312	3542.846
-1.0197	0.0013	0.333321287717	99	0.151514684568	81	3602.455	3703.644
-5.0195	0.0012	0.333320861781	99	0.151514485130	81	4207.657	4327.053
-10.0077	0.0012	0.333320358115	99	0.151514249006	81	4923.305	5065.135
