# Supplementary material for: Expansivity of Fused Quartz Glass Measured Within 6 × 10−10 K−1
Source: Int J Thermophys. Author manuscript; Available in PMC 2024 Oct 4. (PMC11450646; doi:10.1007/s10765-024-03422-3)
Supplement: supp-ijt-cte [file NIHMS2022406-supplement-supp-ijt-cte.zip › LTdata-set1-fp333-fp152potted.csv]

CTE measurement set 1: FP_333 and FP_152 are both made from Type-I fused quartz
glass tubes with Type-III fused silica glass mirror substrates.
FP_152 has had its ends potted in 30 mm of Ceramabond 618N at each end.
column 0:	average ITS-90 temperature of aluminum suspension enclosures	/degC
column 1:	standard uncertainty of temperature	/degC
column 2:	length of 333 mm tube spacer	/m
column 3:	standard uncertainty of 333 mm tube spacer length	/pm
column 4:	length of 152 mm potted tube spacer	/m
column 5:	standard uncertainty of 152 mm tube spacer length	/pm
column 6:	change in resonance frequency of 333 mm FP cavity	/MHz
column 7:	change in resonance frequency of 152 mm FP cavity	/MHz
39.9771	0.0014	0.333326647898	99	0.151517205697	81	-4016.287	-4143.000
34.9842	0.0014	0.333325908202	99	0.151516859102	81	-2965.269	-3059.601
30.9789	0.0014	0.333325330548	99	0.151516588290	81	-2144.493	-2213.090
29.9746	0.0014	0.333325187966	99	0.151516521460	81	-1941.902	-2004.191
28.9775	0.0014	0.333325047309	99	0.151516455549	81	-1742.046	-1798.166
24.9889	0.0014	0.333324494059	99	0.151516196015	81	-955.945	-986.906
20.9771	0.0014	0.333323952981	99	0.151515942052	81	-187.140	-193.062
19.9822	0.0013	0.333323821274	99	0.151515880288	81	0.000	0.000
18.9873	0.0013	0.333323690561	99	0.151515818904	81	185.726	191.876
14.9771	0.0013	0.333323173861	99	0.151515576095	81	919.894	950.854
9.9837	0.0013	0.333322554020	99	0.151515284444	81	1800.613	1862.507
4.9850	0.0013	0.333321960887	99	0.151515005240	81	2643.382	2735.248
0.9880	0.0013	0.333321506992	99	0.151514791340	81	3288.311	3403.864
-0.0163	0.0013	0.333321395858	99	0.151514738963	81	3446.218	3567.583
-1.0182	0.0013	0.333321286212	99	0.151514687373	81	3602.012	3728.845
-5.0181	0.0012	0.333320860235	99	0.151514486318	81	4207.274	4357.309
-10.0167	0.0012	0.333320355598	99	0.151514247905	81	4924.302	5102.548
