# Supplementary material for: Expansivity of Fused Quartz Glass Measured Within 6 × 10−10 K−1
Source: Int J Thermophys. Author manuscript; Available in PMC 2024 Oct 4. (PMC11450646; doi:10.1007/s10765-024-03422-3)
Supplement: supp-ijt-cte [file NIHMS2022406-supplement-supp-ijt-cte.zip › LTdata-set1-fp333-fp154.csv]

CTE measurement set 3: FP_333 and FP_154 are both made from Type-I fused quartz
glass tubes with Type-III fused silica glass mirror substrates.
column 0:	average ITS-90 temperature of aluminum suspension enclosures	/degC
column 1:	standard uncertainty of temperature	/degC
column 2:	length of 333 mm tube spacer	/m
column 3:	standard uncertainty of 333 mm tube spacer length	/pm
column 4:	length of 154 mm tube spacer	/m
column 5:	standard uncertainty of 154 mm tube spacer length	/pm
column 6:	change in resonance frequency of 333 mm FP cavity	/MHz
column 7:	change in resonance frequency of 154 mm FP cavity	/MHz
39.9697	0.0014	0.333326645697	99	0.154334359936	81	-4014.821	-4012.484
34.9839	0.0014	0.333325907042	99	0.154334017954	81	-2965.282	-2963.020
30.9787	0.0014	0.333325329400	99	0.154333750546	81	-2144.523	-2142.405
29.9748	0.0014	0.333325186872	99	0.154333684634	81	-1942.009	-1940.136
28.9783	0.0014	0.333325046302	99	0.154333619592	81	-1742.276	-1740.539
24.9886	0.0014	0.333324492880	99	0.154333363554	81	-955.931	-954.817
20.9762	0.0014	0.333323951776	99	0.154333113299	81	-187.089	-186.844
19.9818	0.0013	0.333323820105	99	0.154333052414	81	0.000	0.000
18.9868	0.0013	0.333323689367	99	0.154332991984	81	185.762	185.445
14.9764	0.0013	0.333323172653	99	0.154332753224	81	919.949	918.145
9.9821	0.0013	0.333322552777	99	0.154332467015	81	1800.717	1796.453
4.9838	0.0013	0.333321959683	99	0.154332193325	81	2643.431	2636.344
0.9868	0.0013	0.333321505739	99	0.154331984068	81	3288.430	3278.507
-0.0114	0.0013	0.333321395244	99	0.154331933172	81	3445.430	3434.694
-1.0194	0.0013	0.333321284902	99	0.154331882330	81	3602.213	3590.715
-5.0191	0.0012	0.333320859034	99	0.154331686148	81	4207.319	4192.752
-10.0185	0.0012	0.333320354197	99	0.154331453950	81	4924.630	4905.314
